# Supplementary material for: Light-triggered and phosphorylation-dependent 14-3-3 association with NON-PHOTOTROPIC HYPOCOTYL 3 is required for hypocotyl phototropism
Source: Nat Commun. 2021 Oct 21;12:6128. doi: 10.1038/s41467-021-26332-6 (PMC8531446; doi:10.1038/s41467-021-26332-6)
Supplement: Supplementary file 14 — Source Data [file 41467_2021_26332_MOESM14_ESM.xlsx]

## Sheet: Figure1
Figure 1c

## Sheet: Figure2
Figure 2c

## Sheet: Figure3
Figure 3a																Figure 3b									Figure 3d

## Sheet: Figure 4
Figure 4a -One-Way ANOVA with post-hoc Tukey Multiple Comparison Test
(see source data file, sheet 'phototropism I 35S nph3-7'
Table Analyzed	35S-GFP-NPH3 Rep1
Data sets analyzed	A-F
ANOVA summary
F	141.2
P value	<0,0001
P value summary	****
Significant diff. among means (P < 0.05)?	Yes
R squared	0.7699
Brown-Forsythe test
F (DFn, DFd)	2,285 (5, 211)
P value	0.0475
P value summary	*
Are SDs significantly different (P < 0.05)?	Yes
Bartlett's test
Bartlett's statistic (corrected)	13.24
P value	0.0213
P value summary	*
Are SDs significantly different (P < 0.05)?	Yes
ANOVA table	SS	DF	MS	F (DFn, DFd)	P value
Treatment (between columns)	155934	5	31187	F (5, 211) = 141,2	P<0,0001
Residual (within columns)	46591	211	220.8
Total	202525	216
Data summary
Number of treatments (columns)	6
Number of values (total)	217
Number of families	1
Number of comparisons per family	15
Alpha	0.05
Tukey's multiple comparisons test	Mean Diff,	95,00% CI of diff,	Below threshold?	Summary	Adjusted P Value
Col-0 vs. nph3-7	63.17	53,67 to 72,67	Yes	****	<0,0001	A-B
Col-0 vs. GFP:NPH3 nph3-7 #8	-8.639	-18,39 to 1,109	No	ns	0.1149	A-C
Col-0 vs. GFP:NPH3 nph3-7 #17	-4.865	-14,92 to 5,185	No	ns	0.7317	A-D
Col-0 vs. GFP:NPH3-S744A nph3-7 #19	35.06	25,09 to 45,03	Yes	****	<0,0001	A-E
Col-0 vs. GFP:NPH3-S744A nph3-7 #28	32.59	22,46 to 42,73	Yes	****	<0,0001	A-F
nph3-7 vs. GFP:NPH3 nph3-7 #8	-71.81	-81,50 to -62,12	Yes	****	<0,0001	B-C
nph3-7 vs. GFP:NPH3 nph3-7 #17	-68.03	-78,03 to -58,04	Yes	****	<0,0001	B-D
nph3-7 vs. GFP:NPH3-S744A nph3-7 #19	-28.11	-38,02 to -18,20	Yes	****	<0,0001	B-E
nph3-7 vs. GFP:NPH3-S744A nph3-7 #28	-30.57	-40,65 to -20,49	Yes	****	<0,0001	B-F
GFP:NPH3 nph3-7 #8 vs. GFP:NPH3 nph3-7 #17	3.774	-6,459 to 14,01	No	ns	0.8963	C-D
GFP:NPH3 nph3-7 #8 vs. GFP:NPH3-S744A nph3-7 #19	43.7	33,54 to 53,85	Yes	****	<0,0001	C-E
GFP:NPH3 nph3-7 #8 vs. GFP:NPH3-S744A nph3-7 #28	41.23	30,92 to 51,55	Yes	****	<0,0001	C-F
GFP:NPH3 nph3-7 #17 vs. GFP:NPH3-S744A nph3-7 #19	39.92	29,48 to 50,37	Yes	****	<0,0001	D-E
GFP:NPH3 nph3-7 #17 vs. GFP:NPH3-S744A nph3-7 #28	37.46	26,86 to 48,06	Yes	****	<0,0001	D-F
GFP:NPH3-S744A nph3-7 #19 vs. GFP:NPH3-S744A nph3-7 #28	-2.462	-12,99 to 8,064	No	ns	0.9848	E-F
Test details	Mean 1	Mean 2	Mean Diff,	SE of diff,	n1	n2	q	DF
Col-0 vs. nph3-7	67.32	4.153	63.17	3.302	40	41	27.05	211
Col-0 vs. GFP:NPH3 nph3-7 #8	67.32	75.96	-8.639	3.389	40	37	3.605	211
Col-0 vs. GFP:NPH3 nph3-7 #17	67.32	72.19	-4.865	3.494	40	33	1.969	211
Col-0 vs. GFP:NPH3-S744A nph3-7 #19	67.32	32.26	35.06	3.466	40	34	14.3	211
Col-0 vs. GFP:NPH3-S744A nph3-7 #28	67.32	34.73	32.59	3.524	40	32	13.08	211
nph3-7 vs. GFP:NPH3 nph3-7 #8	4.153	75.96	-71.81	3.369	41	37	30.14	211
nph3-7 vs. GFP:NPH3 nph3-7 #17	4.153	72.19	-68.03	3.475	41	33	27.69	211
nph3-7 vs. GFP:NPH3-S744A nph3-7 #19	4.153	32.26	-28.11	3.447	41	34	11.53	211
nph3-7 vs. GFP:NPH3-S744A nph3-7 #28	4.153	34.73	-30.57	3.505	41	32	12.34	211
GFP:NPH3 nph3-7 #8 vs. GFP:NPH3 nph3-7 #17	75.96	72.19	3.774	3.558	37	33	1.5	211
GFP:NPH3 nph3-7 #8 vs. GFP:NPH3-S744A nph3-7 #19	75.96	32.26	43.7	3.53	37	34	17.5	211
GFP:NPH3 nph3-7 #8 vs. GFP:NPH3-S744A nph3-7 #28	75.96	34.73	41.23	3.587	37	32	16.26	211
GFP:NPH3 nph3-7 #17 vs. GFP:NPH3-S744A nph3-7 #19	72.19	32.26	39.92	3.631	33	34	15.55	211
GFP:NPH3 nph3-7 #17 vs. GFP:NPH3-S744A nph3-7 #28	72.19	34.73	37.46	3.687	33	32	14.37	211
GFP:NPH3-S744A nph3-7 #19 vs. GFP:NPH3-S744A nph3-7 #28	32.26	34.73	-2.462	3.66	34	32	0.9514	211

## Sheet: Figure5
Figure 5a												Figure 5e/f						Relative no. of bodies/cell
															Dark	3 Min 30	7 Min	10 Min 30	14 Min	17 Min 30	21 Min	24 Min 30	28 Min	31 Min 30
														Relative	0	60	255	304	283	250	225	218	170	134
																		Intensity/body
															Dark	3 Min 30	7 Min	10 Min 30	14 Min	17 Min 30	21 Min	24 Min 30	28 Min	31 Min 30
														Mean	10.171	20.6803	27.3332	31.8886	34.1814	36.8551	41.0714	42.9692	42.7328	44.4012
														SEM	0.555155	1.3266	0.898105	0.825263	0.926482	1.00244	1.11001	1.09751	1.33624	1.43292
																		Intensity/body (a.u.)
															Dark	3 Min 30	7 Min	10 Min 30	14 Min	17 Min 30	21 Min	24 Min 30	28 Min	31 Min 30
															11.793	16.9	15.917	55.071	62.623	54.188	63.359	59.514	61.421	24.875
															9.667	18.75	11.481	28.636	46.571	48.375	16	21.8	56.897	12.3
															8.769	20.6	50.75	33.182	22.833	60.5	56.706	61.562	12	31.933
															10.455	18.99	26.667	31.636	18.111	51.286	44.727	58.105	62.625	59.963
																9.2	13.778	23.95	32.167	14	52.75	56.471	26	58
																11.333	18.385	50.5	56.312	65.783	51.958	61.643	48.571	58.688
																8.333	38.5	13.27	14.706	24.038	22.571	42.154	63.111	63.121
																11.268	43.625	41.692	59.412	66.033	59.15	66.99	61.067	58.294
																18.727	14	38	15.1	49.75	63.409	50.359	27.571	60.974
																27.222	35.143	28.667	13.6	65.612	65.648	54.458	8.667	46.444
																15.667	50.88	30.5	61.818	61.75	19.75	56.3	14.958	17.643
																13	31.208	59.333	23.7	46.25	28.7	14.519	13.545	60.85
																9	35.769	57.917	32.833	60	63.281	54.16	22.417	41.75
																7.667	34.375	63.812	52.5	56.083	44.175	53.7	45.2	13.105
																34.5	48.862	29.067	18.444	57.733	53.455	16.538	46.095	39.231
																50.714	27.714	49.7	57.667	51.077	33.25	43.5	57.667	32.545
																58.444	38.571	44.821	10.35	55.7	14.917	70.583	11.333	34.846
																53	21.864	65	30.63	36.739	37.412	52.75	16.625	64.333
																30.333	50.333	17.867	50.405	64.357	19.5	41.071	62.615	65.435
																20.25	33.1	58.917	23.333	17.077	45.4	14.2	55.52	44.615
																20.583	11	66.867	33.273	11.381	65.216	47.1	68	57.556
																31.577	32.714	29.2	47.667	15.182	12.357	33.5	64.118	54.158
																25.438	14.9	17.091	43.875	14.708	33.667	24.692	23.5	56.321
																19.167	61.686	57.803	18	14.267	14.909	56.174	57.83	59.208
																14.5	42.857	18.333	36.077	60.107	28.273	27.83	21.9	49.6
																24.311	45.737	36	14.067	60.667	38.857	65.408	19.125	15.846
																26.6	47.308	50.048	15.328	22.412	52.333	47	29.143	65.154
																24	49.75	28.074	26.5	61.067	57.385	34.3	42.5	37.114
																22.25	56.516	56	34.5	18.667	16.25	24.222	39.643	45.312
																31.846	59.5	12.022	30	61.154	53.95	32.6	34.8	66.882
																29.7	27	53.143	55.273	30.222	49.867	21.85	53.2	58.7
																23.5	22	29.333	56.714	43.385	20.273	61	59.095	37.5
																18.926	26.111	35.111	19.929	18	43.778	60.905	19.059	23.143
																11.667	55.12	21	57	53	66.705	52.833	57.867	49.944
																15.333	11	48	43.8	36.556	19	21.125	12.25	26.931
																12.153	40.75	50.071	50.286	58.6	66.393	60.514	46.273	59.08
																15.667	14.4	44.2	45.789	16.6	23.533	23.364	69.3	19.067
																12.25	26.091	11.667	13.857	51.61	51.357	64.467	56.731	67.63
																12	20.375	42.867	14.6	36.778	25.7	17.077	61.882	31.5
																13.167	56.929	37.613	61.071	49.929	25.812	57.88	19.615	59.59
																11.667	56.185	19.938	38.412	38.5	18.875	65.355	37.143	57.273
																12.364	26	21	24.833	60.219	48.818	62.2	36.778	43.5
																11.419	60.222	39.321	23	55.8	25.143	49.071	33.615	22
																20.9	49.2	40.636	42.091	62.522	26.048	57.333	31.2	57.795
																19.909	15.889	29.286	48.833	48.923	25.4	13.462	50.867	58.472
																19.705	17.667	60.636	12.353	13.2	21	59.529	56.545	40.667
																10.167	59.2	17.48	16	24.917	35.5	49.182	40.692	55.167
																18.556	57.438	42.923	38.214	39.842	35.667	63.462	41.545	24.455
																12	59.667	56.444	46.167	43.857	44.783	66.125	43.786	18.696
																24.5	63.393	65.25	50.891	49.1	47.4	57.6	45.909	43.684
																22.034	12.906	58.488	35.9	39.714	44.818	63.286	44	62.706
																22.267	40.889	63.333	40.625	29.286	26.778	30.923	36.143	57.162
																31.571	41.706	34.667	15.909	45.467	65.438	57.645	46.654	49.6
																48.556	21.286	61.857	28.333	19.75	55	33.75	39.143	44.111
																18.8	15.667	60.75	49.1	41.643	42.333	42	18.692	28
																22.167	10.667	44	54.957	49	33.2	26.333	17.667	67.679
																29.222	61.667	16.909	49.662	29.692	54.333	14.444	64.385	48.286
																26	33.556	55	24.8	56.842	47.281	61.688	28.444	31.167
																16	44.683	49.2	29.455	21.25	44.75	52.269	44.75	62.806
																13.526	43	38	27.6	50.5	34.379	43.036	29.4	44.75
																14.625	58	56.667	16.636	49.821	41.909	58	17.5	57.355
																17.25	50.333	39.538	30.2	38	53.462	17.684	64.01	28.4
																10.8	22.571	63.191	27.417	43.714	34	62.49	65.656	20.111
																11	53.071	11.625	38.273	34.444	45.167	50.583	15.429	64
																	31	35.875	38.214	14.533	47.583	46.5	60.188	40.8
																	15.789	45.792	64.559	26.167	65.758	39.75	15.571	34.167
																	12	14.273	22	65.19	37.667	28.067	12.667	30.846
																	21.733	60	20.125	31.5	48.6	39.067	18.333	33.455
																	29.636	28	24	25.111	37.692	59.913	27.725	28.8
																	28	17.75	62.547	42.889	60.727	43.1	24.5	54.9
																	18.875	50.364	61.727	25	55.045	48.25	45.75	65.914
																	17.4	23.2	19	51.438	37.5	59.615	19.4	20.727
																	50.591	8.667	23.538	48.692	67.333	57.241	27.7	40.692
																	10.167	20.87	20.8	33.5	55.172	58.912	53.27	17.75
																	56.889	19.714	14.091	53.45	51.545	32.7	13.667	41
																	49.4	21.417	16.636	54	29.174	53	28.692	60.211
																	18.5	54	30.4	25.5	51.538	52.455	50.2	66.167
																	38.385	15.6	23.474	30.25	63.2	57.3	46.316	49.789
																	52	12.16	20	19.5	47.476	57.375	37.75	61.744
																	9.75	54.638	34.8	14	32.333	14	38.174	32.316
																	34.214	15.857	13.625	35.286	44.875	17.8	16.462	20.769
																	55	19.857	17.182	29.778	29.375	33.667	54.933	12.933
																	20	27.741	22	62.273	37.444	48.364	12.129	66.211
																	51.8	46.2	18.333	33.154	57.286	64.6	55.7	51.933
																	50.8	40.722	41.25	30.917	31.75	43.571	17.462	42.2
																	42.929	38.857	12	58.6	22.609	15.308	24.667	66.854
																	13.75	26.3	30.786	29.375	34.077	29.625	55.826	35.5
																	49.292	42.75	43.625	54.217	51.5	19.591	33.393	61.5
																	49.536	14.333	18.286	22	27	58.105	50.571	39.5
																	22.667	9.889	21.286	18.273	53.88	62.5	32.462	42.278
																	44.32	15.154	22.444	18.889	28	52.2	44.308	15.5
																	41.571	42.929	46.571	22.9	26.545	28.538	31.455	17.75
																	51.652	12.667	57.527	29.571	37.222	26.583	56.833	17.583
																	16.4	13.667	61.958	10.92	63.667	49	63.667	24.111
																	33	32	31.778	15.667	54.357	29.136	51.333	19.167
																	11.17	21.444	41.929	22.286	45.647	54.944	47.742	17.5
																	23.692	10.729	15	32.846	53.273	57.938	63.3	21.143
																	53.061	40.97	14.75	38	14	18.333	45.85	64
																	28.786	20.333	53.5	45.889	34.75	46.381	58.643	57.385
																	9.167	54.227	14.1	25.6	41.471	51	64.39	44.583
																	12.273	20.556	17.364	22.842	44.238	47.538	55.25	37
																	25.25	44.364	18.214	33	50.143	62.231	60.415	38.562
																	20.273	43.267	60.833	29.291	53.951	46.25	29.889	62.62
																	15.286	20.333	50.098	23.25	51.8	55.286	50.583	32
																	43.357	29.125	14.286	27.889	60.609	53.321	31.462	65.829
																	11.652	17.625	31.231	37	23.6	46.167	38.429	21.75
																	16.667	13.444	15.625	34	25.059	38.875	64.571	34.417
																	18.267	13.909	26.444	35.875	25	45	36.227	61.9
																	14.083	15.111	58.818	17.2	50.55	41.429	18.25	62.267
																	10.667	48.952	17.417	25	12.929	44.182	32.3	67.385
																	18.6	41.923	30.231	17.4	29.556	32.353	47.105	17.7
																	13.839	18.5	16.455	23.286	11.091	45	20.474	21.778
																	15.545	18.8	21.294	45.816	22.625	33.182	44.625	23.778
																	14.958	13.125	27.294	36.6	51.278	37.214	20.35	43.545
																	27.69	39.9	66	38.267	16.375	44.714	60.357	63
																	23.2	13.2	27	57.226	49.312	47.231	26.5	67.094
																	51	36.615	26.75	52.263	47.25	19.375	66.864	53.273
																	10.429	18.312	29.154	47.364	44.167	59.938	51.375	61.087
																	27.556	45.167	14.667	19.917	40	40.087	24.773	41.1
																	15.286	19.375	22.074	55.5	20.5	42.556	63.2	36.8
																	14.4	22	36.2	45.286	61.75	22.333	61.52	62
																	21.909	12.364	12.647	27.889	50.429	50.857	65	62.794
																	24	24.676	29.25	49.024	53.167	25.875	60.095	16.778
																	15.583	12.375	61.121	43.75	50.818	36.111	63.182	22.5
																	17.1	23	41.414	25.385	51.308	12.792	63.4	65.231
																	15.6	19.625	38.692	51.12	40	38.214	63.077	51.625
																	17.231	48.55	60.062	25.105	29.333	50.333	54.562	63.444
																	22.6	36.12	59.8	21	48.077	39.75	58.875	67.129
																	20.6	45.688	23.933	16.273	38.857	54.091	49.727	39.643
																	15.875	44.407	21.5	21.4	42.125	47.333	45.889	52.375
																	15.207	52.636	27	14.778	58	61.364	22.786	62.065
																	8.25	20.556	51.538	13.9	41.067	45.955	64.7	27.2
																	16.351	41.5	35.143	17.2	18.889	32.167	29.25	46.333
																	23.4	50.81	41	34.077	68.392	45.9	68.333	62.462
																	22.25	18	57.754	13.944	15.667	44.684	53.545	43.333
																	9.333	35.846	42.85	35.308	47.889	56	50.538	53.6
																	12	52.25	16.25	27.8	19.044	15.091	65.286	51.385
																	15.438	30.333	35.333	39.25	44	25.3	63.192	29.889
																	16.75	11.92	45.545	37.625	55.667	23.7	63.333
																	18.158	24.083	30.174	34.65	29.962	48.667	66.045
																	15.25	39.091	58.778	45.273	53.538	44.75	12.395
																	9.9	25.667	39.947	63.091	57.796	12.667	60.143
																	20.333	52.446	59.333	69.443	49.346	16.857	17.667
																	28.133	36.75	37.179	63.235	53.655	56.531	14.947
																	10.667	20.957	40.875	22.739	30	15.917	59.308
																	12	20.571	57.667	13.5	51.357	21.25	23.2
																	17.958	12.562	59.966	28.073	59.733	43.667	47.444
																	19.667	38	36.692	22.8	27.03	45.421	22.929
																	15.913	33.778	50.684	48.167	14.214	27	44.909
																	14.769	27.333	54.727	12.286	61.621	22.857	56.25
																	13.429	34	51.667	35.25	56.667	21.4	61.875
																	37.9	32.578	22.533	38.333	35.4	25.333	46.857
																	33.25	24.389	47.944	55.792	27.571	45.111	65.308
																	42.5	59.333	56.55	24	13.923	12.529	66.8
																	16.4	15.125	54.4	15.5	48.067	21.167	23.2
																	25.667	42.906	48.05	55.259	14.778	17.8	26.52
																	54.154	49.111	14.6	65.389	49.393	27.6	32.556
																	27.889	18	27.146	18.75	15.091	27.3	16.818
																	11.429	42.35	31	23.154	14.571	59.545	66.951
																	36.545	9.333	41.24	17	15.85	23.364	40.5
																	42.208	41.125	24.688	25	14.2	54	34.667
																	41.35	20.774	63.956	21.357	13.444	54.625	45.667
																	40	61.08	13	35.692	16.8	42.25	58.545
																	11.7	31.727	54.894	18.688	51.844	54.178	63.421
																	24.625	29	63.273	35.625	47	33.333	52
																	16.333	14.417	55.579	24.222	13.909	65.25	57.147
																	16.429	39.25	22	33.692	23.375	66.953	63.667
																	23.692	23.812	26.571	32.5	19.833	41.444	62.207
																	26.111	35.875	40.84	27.25	14.556	38.875	53.833
																	20.759	43	36.538	18.647	22.667	65.747	65.575
																	19	40.091	19.231	24.577	37.75	56	44.923
																	22.5	31.2	18.714	37.611	47.1	41.875	14.731
																	20.154	14.75	33.067	27.125	56.8	19.267	29.4
																	12.962	19.2	40.583	52.652	57.25	55.923	27.1
																	20	12.4	42.227	42.625	64.538	56.111
																	13.6	17.917	40.8	19.75	32.5	23.25
																	19.6	13.25	58.355	56	17.857	65.748
																	31.737	34.864	15.545	46.059	62.238	24.5
																	11.789	16.308	23.481	64.296	62	64.943
																	25.125	39.367	21.333	65.619	44.6	68.476
																	28	42.28	23.455	16.917	64.851	22.25
																	33.182	16.5	31.059	51.846	63.211	51
																	13.711	18.529	57.5	13.053	20.773	59.455
																	13.636	12.75	23.25	60.408	58.4	64
																	11	43.722	21.857	35.714	36.556	23.769
																	15.824	23.667	22	32.444	55.526	65.045
																	18.25	47.053	17.686	28.2	65.293	25.2
																	16.75	21.5	18.118	35.556	59.375	46.207
																	27.154	25.214	13.167	17.286	62.533	40
																	18.261	24.389	22.65	19.5	35.5	61.083
																	18.571	31.429	23.6	55.72	37.227	51.25
																	11.923	34.75	53.35	63.333	59	65
																	26.8	19.286	13.625	37.833	27.889	45
																	12.25	33.333	40.25	59.522	57.4	68.63
																	23.364	24.455	31.4	47.9	46.214	14.2
																	27.917	33.714	24	32.143	31	65.889
																	30.727	14	39.625	42.583	50.846	17
																	22.812	26.333	25.154	66.87	27.917	39.846
																	28.933	42.75	26.296	52.5	62.933	17
																	28.278	30.75	27.909	54.933	67.474	20.188
																	12.158	11	20.5	40.5	15.571	13.875
																	27.75	31.3	31.857	47.714	58.4	21.111
																	22.25	15.333	16.857	44.333	18.259	23.364
																	19.111	15.333	34.065	58.571	56.444	44.429
																	21.25	56.111	34.15	35.333	69.417	53.5
																	27.75	16.067	17.727	20.571	63.071	30.529
																	11.143	16.25	21.143	21.625	66.333	23.222
																	13.925	12.205	57.6	27.7	54	66.25
																	35.25	17	16.9	11.786	57.143	58
																	20.25	32.5	55.476	30.875	63.812	15
																	35	34.778	36.556	54.462	49.714	55.1
																	35.857	16.9	32.583	48.867	57.786	51.733
																	51.308	21.091	18.75	19.2	30.091	59.364
																	49.429	33.533	40.263	40	65.988	63.083
																	18.176	32.286	16.818	26.059	55.474	46.667
																	12	14.4	27	39.364	27.111	55.75
																	53	22.941	57.506	53.724	20.111	36.133
																	16.5	29.375	43.2	35.964	19.778	31.5
																	22	23.684	50.444	14.8	18.308	67.182
																	25.44	12.256	63.627	43.846	68	57.333
																	44.2	22.6	47.5	35.176	13.923	32.75
																	53.917	27.385	65.029	41.273	15.947	35.929
																	25	30.222	27.786	63.524	11.1
																	16.75	34.955	49.727	47.185	19.333
																	26.667	26.6	44.8	45.875	20.111
																	52.5	20.909	26.364	38	62.478
																	20.571	39.6	27	20.3	11.588
																	28.941	35.667	61	43.053	57.308
																	43.8	28.222	36.333	15.5	54.222
																	27.333	27.625	59.088	63.833
																	37.955	26.5	31.875	30.833
																	20	16.444	46.222	56.8
																	18.778	32.667	42.909	12.885
																	17.1	36	38.5	27.385
																	24.611	31.923	48.667	62.074
																	14.333	17	19.091	56.143
																	12.083	28.667	19	29.7
																	18.864	39.643	12.737	41.095
																	9.222	18.167	60.136	12.286
																	40.25	33.7	48.263	54.471
																	38.316	60.235	50	45.077
																	21	35	64.25	30.071
																	20.111	50.294	27.333	16.556
																	46.4	37.6	39.643	21.25
																	14.7	50.6	21.412	12.333
																	20.8	47.211	26.625	17.444
																	14	53	22.765	18.75
																	22.167	24.833	40.154	13.333
																	25.222	35.692	15	19.2
																	22.111	46	50	13.667
																	17.462	19	19.824	50.5
																	23.462	35.5	18.655	42.032
																	15.667	36.333	16	27.25
																	9	35.375	27.5	53.217
																	20.5	17.714	26.75
																	10.75	37.143	60.348
																	21.773	43	16
																	23.286	14	33
																	11.014	19.9	17
																		18.3	15.143
																		52.588	19.75
																		8.167	14.167
																		20.6	34.963
																		43.167	46.667
																		39.909	15.857
																		26.182	26.714
																		16.083	39.727
																		30.25	26.625
																		13.263	16.917
																		30.083	17.571
																		41	26.375
																		46.375	12.706
																		19.4	21.2
																		25.25	54.75
																		20.385	18.583
																		26.833	25.875
																		50.769	44.571
																		35.182	49.818
																		48.889	43.818
																		63.2	45.605
																		58	10.312
																		14.7	47.429
																		31.067	59.867
																		23.2	58.048
																		42.25	14.231
																		17.857	11.6
																		35.167	49.571
																		36.556
																		22
																		32.122
																		34.429
																		33.429
																		39.091
																		33.091
																		34.222
																		32.167
																		10.821
																		36.2
																		10.909
																		32.75
																		12.15
																		47.179
																		25.636
																		27.889
																		10.5
																		21.556
																		20.143
																		53.957

## Sheet: Figure6
Figure 6a										Figure 6b									Figure 6c									Figure 6d

## Sheet: Figure7
Figure 7a -One-Way ANOVA with post-hoc Tukey Multiple Comparison Test								Figure 7c									Figure 7d
(see source data file, sheet 'phototropism I 35S nph3-7')
Table Analyzed	35S-GFP-NPH3 Rep1
Data sets analyzed	A-J
ANOVA summary
F	163.9
P value	<0,0001
P value summary	****
Significant diff. among means (P < 0.05)?	Yes
R squared	0.8135
Brown-Forsythe test
F (DFn, DFd)	2,462 (9, 338)
P value	0.0099
P value summary	**
Are SDs significantly different (P < 0.05)?	Yes
Bartlett's test
Bartlett's statistic (corrected)	37.76
P value	<0,0001
P value summary	****
Are SDs significantly different (P < 0.05)?	Yes
ANOVA table	SS	DF	MS	F (DFn, DFd)	P value
Treatment (between columns)	240593	9	26733	F (9, 338) = 163,9	P<0,0001
Residual (within columns)	55144	338	163.1
Total	295737	347
Data summary
Number of treatments (columns)	10
Number of values (total)	348
Number of families	1
Number of comparisons per family	45
Alpha	0.05
Tukey's multiple comparisons test	Mean Diff,	95,00% CI of diff,	Below threshold?	Summary	Adjusted P Value
Col-0 vs. nph3-7	63.17	54,13 to 72,21	Yes	****	<0,0001	A-B
Col-0 vs. GFP:NPH3-4K/A #1	64.37	54,80 to 73,93	Yes	****	<0,0001	A-C
Col-0 vs. GFP:NPH3-4K/A#19	67.71	58,29 to 77,13	Yes	****	<0,0001	A-D
Col-0 vs. GFP:NPH3ΔC51 #16	60.3	50,48 to 70,13	Yes	****	<0,0001	A-E
Col-0 vs. GFP:NPH3ΔC51 #23	60.67	50,84 to 70,49	Yes	****	<0,0001	A-F
Col-0 vs. GFP:NPH3ΔC28 #6	57.57	48,08 to 67,06	Yes	****	<0,0001	A-G
Col-0 vs. GFP:NPH3ΔC28 #10	51.24	42,14 to 60,34	Yes	****	<0,0001	A-H
Col-0 vs. GFP:NPH3ΔN54#15	5.463	-3,953 to 14,88	No	ns	0.704	A-I
Col-0 vs. GFP:NPH3ΔN54 #22	8.341	-1,485 to 18,17	No	ns	0.1764	A-J
nph3-7 vs. GFP:NPH3-4K/A #1	1.199	-8,315 to 10,71	No	ns	>0,9999	B-C
nph3-7 vs. GFP:NPH3-4K/A#19	4.543	-4,819 to 13,91	No	ns	0.8727	B-D
nph3-7 vs. GFP:NPH3ΔC51 #16	-2.866	-12,64 to 6,908	No	ns	0.9953	B-E
nph3-7 vs. GFP:NPH3ΔC51 #23	-2.499	-12,27 to 7,275	No	ns	0.9983	B-F
nph3-7 vs. GFP:NPH3ΔC28 #6	-5.596	-15,03 to 3,841	No	ns	0.6768	B-G
nph3-7 vs. GFP:NPH3ΔC28 #10	-11.93	-20,97 to -2,885	Yes	**	0.0014	B-H
nph3-7 vs. GFP:NPH3ΔN54#15	-57.7	-67,07 to -48,34	Yes	****	<0,0001	B-I
nph3-7 vs. GFP:NPH3ΔN54 #22	-54.83	-64,60 to -45,05	Yes	****	<0,0001	B-J
GFP:NPH3-4K/A #1 vs. GFP:NPH3-4K/A#19	3.344	-6,527 to 13,22	No	ns	0.9864	C-D
GFP:NPH3-4K/A #1 vs. GFP:NPH3ΔC51 #16	-4.064	-14,33 to 6,198	No	ns	0.9613	C-E
GFP:NPH3-4K/A #1 vs. GFP:NPH3ΔC51 #23	-3.698	-13,96 to 6,565	No	ns	0.9792	C-F
GFP:NPH3-4K/A #1 vs. GFP:NPH3ΔC28 #6	-6.794	-16,74 to 3,147	No	ns	0.4749	C-G
GFP:NPH3-4K/A #1 vs. GFP:NPH3ΔC28 #10	-13.13	-22,69 to -3,558	Yes	***	0.0007	C-H
GFP:NPH3-4K/A #1 vs. GFP:NPH3ΔN54#15	-58.9	-68,77 to -49,03	Yes	****	<0,0001	C-I
GFP:NPH3-4K/A #1 vs. GFP:NPH3ΔN54 #22	-56.03	-66,29 to -45,76	Yes	****	<0,0001	C-J
GFP:NPH3-4K/A#19 vs. GFP:NPH3ΔC51 #16	-7.409	-17,53 to 2,713	No	ns	0.3716	D-E
GFP:NPH3-4K/A#19 vs. GFP:NPH3ΔC51 #23	-7.042	-17,16 to 3,080	No	ns	0.4479	D-F
GFP:NPH3-4K/A#19 vs. GFP:NPH3ΔC28 #6	-10.14	-19,93 to -0,3424	Yes	*	0.0358	D-G
GFP:NPH3-4K/A#19 vs. GFP:NPH3ΔC28 #10	-16.47	-25,89 to -7,053	Yes	****	<0,0001	D-H
GFP:NPH3-4K/A#19 vs. GFP:NPH3ΔN54#15	-62.25	-71,97 to -52,52	Yes	****	<0,0001	D-I
GFP:NPH3-4K/A#19 vs. GFP:NPH3ΔN54 #22	-59.37	-69,49 to -49,25	Yes	****	<0,0001	D-J
GFP:NPH3ΔC51 #16 vs. GFP:NPH3ΔC51 #23	0.3667	-10,14 to 10,87	No	ns	>0,9999	E-F
GFP:NPH3ΔC51 #16 vs. GFP:NPH3ΔC28 #6	-2.73	-12,92 to 7,461	No	ns	0.9976	E-G
GFP:NPH3ΔC51 #16 vs. GFP:NPH3ΔC28 #10	-9.061	-18,89 to 0,7651	No	ns	0.0996	E-H
GFP:NPH3ΔC51 #16 vs. GFP:NPH3ΔN54#15	-54.84	-64,96 to -44,72	Yes	****	<0,0001	E-I
GFP:NPH3ΔC51 #16 vs. GFP:NPH3ΔN54 #22	-51.96	-62,46 to -41,46	Yes	****	<0,0001	E-J
GFP:NPH3ΔC51 #23 vs. GFP:NPH3ΔC28 #6	-3.097	-13,29 to 7,094	No	ns	0.9938	F-G
GFP:NPH3ΔC51 #23 vs. GFP:NPH3ΔC28 #10	-9.427	-19,25 to 0,3984	No	ns	0.0723	F-H
GFP:NPH3ΔC51 #23 vs. GFP:NPH3ΔN54#15	-55.21	-65,33 to -45,08	Yes	****	<0,0001	F-I
GFP:NPH3ΔC51 #23 vs. GFP:NPH3ΔN54 #22	-52.33	-62,83 to -41,82	Yes	****	<0,0001	F-J
GFP:NPH3ΔC28 #6 vs. GFP:NPH3ΔC28 #10	-6.331	-15,82 to 3,159	No	ns	0.5113	G-H
GFP:NPH3ΔC28 #6 vs. GFP:NPH3ΔN54#15	-52.11	-61,90 to -42,31	Yes	****	<0,0001	G-I
GFP:NPH3ΔC28 #6 vs. GFP:NPH3ΔN54 #22	-49.23	-59,42 to -39,04	Yes	****	<0,0001	G-J
GFP:NPH3ΔC28 #10 vs. GFP:NPH3ΔN54#15	-45.78	-55,19 to -36,36	Yes	****	<0,0001	H-I
GFP:NPH3ΔC28 #10 vs. GFP:NPH3ΔN54 #22	-42.9	-52,73 to -33,07	Yes	****	<0,0001	H-J
GFP:NPH3ΔN54#15 vs. GFP:NPH3ΔN54 #22	2.878	-7,244 to 13,00	No	ns	0.9962	I-J
Test details	Mean 1	Mean 2	Mean Diff,	SE of diff,	n1	n2	q
Col-0 vs. nph3-7	67.32	4.153	63.17	2.839	40	41	31.47
Col-0 vs. GFP:NPH3-4K/A #1	67.32	2.954	64.37	3.004	40	33	30.3
Col-0 vs. GFP:NPH3-4K/A#19	67.32	-0.39	67.71	2.956	40	35	32.39
Col-0 vs. GFP:NPH3ΔC51 #16	67.32	7.019	60.3	3.085	40	30	27.64
Col-0 vs. GFP:NPH3ΔC51 #23	67.32	6.652	60.67	3.085	40	30	27.81
Col-0 vs. GFP:NPH3ΔC28 #6	67.32	9.749	57.57	2.979	40	34	27.33
Col-0 vs. GFP:NPH3ΔC28 #10	67.32	16.08	51.24	2.856	40	40	25.37
Col-0 vs. GFP:NPH3ΔN54#15	67.32	61.86	5.463	2.956	40	35	2.613
Col-0 vs. GFP:NPH3ΔN54 #22	67.32	58.98	8.341	3.085	40	30	3.824
nph3-7 vs. GFP:NPH3-4K/A #1	4.153	2.954	1.199	2.987	41	33	0.5675
nph3-7 vs. GFP:NPH3-4K/A#19	4.153	-0.39	4.543	2.939	41	35	2.186
nph3-7 vs. GFP:NPH3ΔC51 #16	4.153	7.019	-2.866	3.069	41	30	1.321
nph3-7 vs. GFP:NPH3ΔC51 #23	4.153	6.652	-2.499	3.069	41	30	1.152
nph3-7 vs. GFP:NPH3ΔC28 #6	4.153	9.749	-5.596	2.963	41	34	2.671
nph3-7 vs. GFP:NPH3ΔC28 #10	4.153	16.08	-11.93	2.839	41	40	5.942
nph3-7 vs. GFP:NPH3ΔN54#15	4.153	61.86	-57.7	2.939	41	35	27.76
nph3-7 vs. GFP:NPH3ΔN54 #22	4.153	58.98	-54.83	3.069	41	30	25.27
GFP:NPH3-4K/A #1 vs. GFP:NPH3-4K/A#19	2.954	-0.39	3.344	3.099	33	35	1.526
GFP:NPH3-4K/A #1 vs. GFP:NPH3ΔC51 #16	2.954	7.019	-4.064	3.222	33	30	1.784
GFP:NPH3-4K/A #1 vs. GFP:NPH3ΔC51 #23	2.954	6.652	-3.698	3.222	33	30	1.623
GFP:NPH3-4K/A #1 vs. GFP:NPH3ΔC28 #6	2.954	9.749	-6.794	3.121	33	34	3.078
GFP:NPH3-4K/A #1 vs. GFP:NPH3ΔC28 #10	2.954	16.08	-13.13	3.004	33	40	6.179
GFP:NPH3-4K/A #1 vs. GFP:NPH3ΔN54#15	2.954	61.86	-58.9	3.099	33	35	26.88
GFP:NPH3-4K/A #1 vs. GFP:NPH3ΔN54 #22	2.954	58.98	-56.03	3.222	33	30	24.59
GFP:NPH3-4K/A#19 vs. GFP:NPH3ΔC51 #16	-0.39	7.019	-7.409	3.178	35	30	3.297
GFP:NPH3-4K/A#19 vs. GFP:NPH3ΔC51 #23	-0.39	6.652	-7.042	3.178	35	30	3.134
GFP:NPH3-4K/A#19 vs. GFP:NPH3ΔC28 #6	-0.39	9.749	-10.14	3.076	35	34	4.662
GFP:NPH3-4K/A#19 vs. GFP:NPH3ΔC28 #10	-0.39	16.08	-16.47	2.956	35	40	7.878
GFP:NPH3-4K/A#19 vs. GFP:NPH3ΔN54#15	-0.39	61.86	-62.25	3.053	35	35	28.83
GFP:NPH3-4K/A#19 vs. GFP:NPH3ΔN54 #22	-0.39	58.98	-59.37	3.178	35	30	26.42
GFP:NPH3ΔC51 #16 vs. GFP:NPH3ΔC51 #23	7.019	6.652	0.3667	3.298	30	30	0.1572
GFP:NPH3ΔC51 #16 vs. GFP:NPH3ΔC28 #6	7.019	9.749	-2.73	3.199	30	34	1.207
GFP:NPH3ΔC51 #16 vs. GFP:NPH3ΔC28 #10	7.019	16.08	-9.061	3.085	30	40	4.154
GFP:NPH3ΔC51 #16 vs. GFP:NPH3ΔN54#15	7.019	61.86	-54.84	3.178	30	35	24.4
GFP:NPH3ΔC51 #16 vs. GFP:NPH3ΔN54 #22	7.019	58.98	-51.96	3.298	30	30	22.28
GFP:NPH3ΔC51 #23 vs. GFP:NPH3ΔC28 #6	6.652	9.749	-3.097	3.199	30	34	1.369
GFP:NPH3ΔC51 #23 vs. GFP:NPH3ΔC28 #10	6.652	16.08	-9.427	3.085	30	40	4.322
GFP:NPH3ΔC51 #23 vs. GFP:NPH3ΔN54#15	6.652	61.86	-55.21	3.178	30	35	24.57
GFP:NPH3ΔC51 #23 vs. GFP:NPH3ΔN54 #22	6.652	58.98	-52.33	3.298	30	30	22.44
GFP:NPH3ΔC28 #6 vs. GFP:NPH3ΔC28 #10	9.749	16.08	-6.331	2.979	34	40	3.005
GFP:NPH3ΔC28 #6 vs. GFP:NPH3ΔN54#15	9.749	61.86	-52.11	3.076	34	35	23.96
GFP:NPH3ΔC28 #6 vs. GFP:NPH3ΔN54 #22	9.749	58.98	-49.23	3.199	34	30	21.76
GFP:NPH3ΔC28 #10 vs. GFP:NPH3ΔN54#15	16.08	61.86	-45.78	2.956	40	35	21.9
GFP:NPH3ΔC28 #10 vs. GFP:NPH3ΔN54 #22	16.08	58.98	-42.9	3.085	40	30	19.67
GFP:NPH3ΔN54#15 vs. GFP:NPH3ΔN54 #22	61.86	58.98	2.878	3.178	35	30	1.281

## Sheet: Suppl. Figure4
Suppl. Figure 4a															Suppl. Figure 4b -One-Way ANOVA with post-hoc Tukey Multiple Comparison Test Replicate I
															(see source data file, sheet 'phototropism IV pNPH3 nph3-7')
															Table Analyzed	pNPH3-GFP-NPH3 RepI-new
															Data sets analyzed	A-F
															ANOVA summary
															F	121.5
															P value	<0,0001
															P value summary	****
															Significant diff. among means (P < 0.05)?	Yes
															R squared	0.759
															Brown-Forsythe test
															F (DFn, DFd)	8,075 (5, 193)
															P value	<0,0001
															P value summary	****
															Are SDs significantly different (P < 0.05)?	Yes
															Bartlett's test
															Bartlett's statistic (corrected)	31.39
															P value	<0,0001
															P value summary	****
															Are SDs significantly different (P < 0.05)?	Yes
															ANOVA table	SS	DF	MS	F (DFn, DFd)	P value
															Treatment (between columns)	117324	5	23465	F (5, 193) = 121,5	P<0,0001
															Residual (within columns)	37262	193	193.1
															Total	154587	198
															Data summary
															Number of treatments (columns)	6
															Number of values (total)	199
															Number of families	1
															Number of comparisons per family	15
															Alpha	0.05
															Tukey's multiple comparisons test	Mean Diff,	95,00% CI of diff,	Below threshold?	Summary	Adjusted P Value
															Col-0 vs. nph3-7	66.07	56,18 to 75,96	Yes	****	<0,0001	A-B
															Col-0 vs. pNPH3::GFP:NPH3 #1	6.253	-3,766 to 16,27	No	ns	0.4704	A-C
															Col-0 vs. pNPH3::GFP:NPH3 #4	-2.617	-12,86 to 7,627	No	ns	0.9773	A-D
															Col-0 vs. pNPH3::GFP:NPH3-S744A #7	33.98	23,73 to 44,22	Yes	****	<0,0001	A-E
															Col-0 vs. pNPH3::GFP:NPH3-S744A #13	28.39	18,56 to 38,21	Yes	****	<0,0001	A-F
															nph3-7 vs. pNPH3::GFP:NPH3 #1	-59.81	-69,38 to -50,25	Yes	****	<0,0001	B-C
															nph3-7 vs. pNPH3::GFP:NPH3 #4	-68.68	-78,48 to -58,88	Yes	****	<0,0001	B-D
															nph3-7 vs. pNPH3::GFP:NPH3-S744A #7	-32.09	-41,89 to -22,29	Yes	****	<0,0001	B-E
															nph3-7 vs. pNPH3::GFP:NPH3-S744A #13	-37.68	-47,04 to -28,32	Yes	****	<0,0001	B-F
															pNPH3::GFP:NPH3 #1 vs. pNPH3::GFP:NPH3 #4	-8.87	-18,80 to 1,063	No	ns	0.1096	C-D
															pNPH3::GFP:NPH3 #1 vs. pNPH3::GFP:NPH3-S744A #7	27.72	17,79 to 37,66	Yes	****	<0,0001	C-E
															pNPH3::GFP:NPH3 #1 vs. pNPH3::GFP:NPH3-S744A #13	22.13	12,63 to 31,64	Yes	****	<0,0001	C-F
															pNPH3::GFP:NPH3 #4 vs. pNPH3::GFP:NPH3-S744A #7	36.59	26,43 to 46,75	Yes	****	<0,0001	D-E
															pNPH3::GFP:NPH3 #4 vs. pNPH3::GFP:NPH3-S744A #13	31	21,27 to 40,74	Yes	****	<0,0001	D-F
															pNPH3::GFP:NPH3-S744A #7 vs. pNPH3::GFP:NPH3-S744A #13	-5.589	-15,33 to 4,150	No	ns	0.5652	E-F
															Test details	Mean 1	Mean 2	Mean Diff,	SE of diff,	n1	n2	q	DF
															Col-0 vs. nph3-7	66.5	0.4292	66.07	3.435	30	36	27.2	193
															Col-0 vs. pNPH3::GFP:NPH3 #1	66.5	60.24	6.253	3.481	30	34	2.541	193
															Col-0 vs. pNPH3::GFP:NPH3 #4	66.5	69.11	-2.617	3.559	30	31	1.04	193
															Col-0 vs. pNPH3::GFP:NPH3-S744A #7	66.5	32.52	33.98	3.559	30	31	13.5	193
															Col-0 vs. pNPH3::GFP:NPH3-S744A #13	66.5	38.11	28.39	3.414	30	37	11.76	193
															nph3-7 vs. pNPH3::GFP:NPH3 #1	0.4292	60.24	-59.81	3.323	36	34	25.46	193
															nph3-7 vs. pNPH3::GFP:NPH3 #4	0.4292	69.11	-68.68	3.405	36	31	28.53	193
															nph3-7 vs. pNPH3::GFP:NPH3-S744A #7	0.4292	32.52	-32.09	3.405	36	31	13.33	193
															nph3-7 vs. pNPH3::GFP:NPH3-S744A #13	0.4292	38.11	-37.68	3.253	36	37	16.38	193
															pNPH3::GFP:NPH3 #1 vs. pNPH3::GFP:NPH3 #4	60.24	69.11	-8.87	3.451	34	31	3.635	193
															pNPH3::GFP:NPH3 #1 vs. pNPH3::GFP:NPH3-S744A #7	60.24	32.52	27.72	3.451	34	31	11.36	193
															pNPH3::GFP:NPH3 #1 vs. pNPH3::GFP:NPH3-S744A #13	60.24	38.11	22.13	3.301	34	37	9.483	193
															pNPH3::GFP:NPH3 #4 vs. pNPH3::GFP:NPH3-S744A #7	69.11	32.52	36.59	3.529	31	31	14.66	193
															pNPH3::GFP:NPH3 #4 vs. pNPH3::GFP:NPH3-S744A #13	69.11	38.11	31	3.383	31	37	12.96	193
															pNPH3::GFP:NPH3-S744A #7 vs. pNPH3::GFP:NPH3-S744A #13	32.52	38.11	-5.589	3.383	31	37	2.336	193

## Sheet: Suppl. Figure5
Suppl. Figure 5a														Suppl. Figure 5b

## Sheet: phototropsim I 35S nph3-7
Col-0			nph3-7			GFP:NPH3 #8			GFP:NPH3 #17			GFP:NPH3-S744A #19			GFP:NPH3-S744A #28			GFP:NPH3-4K/A #1			GFP:NPH3-4K/A #19			GFP:NPH3ΔC51 #16			GFP:NPH3ΔC51 #23			GFP:NPH3ΔC28 #6			GFP:NPH3ΔC28 #10			GFP:NPH3ΔN54 #15			GFP:NPH3ΔN54 #22				Figure 4a -One-Way ANOVA with post-hoc Tukey Multiple Comparison Test
seedling	angle		seedling	angle		seedling	angle		seedling	angle		seedling	angle		seedling	angle		seedling	angle		seedling	angle		seedling	angle		seedling	angle		seedling	angle		seedling	angle		seedling	angle		seedling	angle			Table Analyzed	35S-GFP-NPH3 Rep1
																																											Data sets analyzed	A-F
1	72.65		1	19.64		1	51.22		1	71.06		1	34.61		1	43.41		1	7.79		1	-15.26		1	12.62		1	5.74		1	14.04		1	16.58		1	56.31		1	50.79
2	58.39		2	13		2	79.97		2	104.12		2	20.92		2	33.44		2	10.47		2	11.31		2	-12.46		2	16.75		2	4.97		2	23.59		2	51.77		2	52.24			ANOVA summary
3	94.34		3	-13.14		3	97.81		3	57.62		3	56.75		3	37.43		3	-8.13		3	-10.71		3	4.68		3	-14.71		3	12.85		3	-1.94		3	49.07		3	58.57			F	141.2
4	84.88		4	16.15		4	94.99		4	45		4	34.57		4	16.92		4	-5.82		4	4.61		4	12.19		4	4.27		4	12.85		4	16.1		4	53.23		4	58.52			P value	<0,0001
5	63.79		5	4.61		5	74.97		5	67.52		5	16.36		5	18.78		5	8.13		5	4.67		5	1.52		5	13.73		5	0.1		5	14.06		5	43.28		5	59.91			P value summary	****
6	73.8		6	29.68		6	87.43		6	95.16		6	11.15		6	43.84		6	20.46		6	-13.36		6	14.95		6	10.87		6	-17.35		6	21.81		6	63.21		6	55.63			Significant diff. among means (P < 0.05)?	Yes
7	77.93		7	48.11		7	86.51		7	93.26		7	33.65		7	31.51		7	19.4		7	13.9		7	-7.52		7	-11.25		7	6.5		7	25.8		7	59.37		7	66.25			R squared	0.7699
8	65.25		8	-17.47		8	89.49		8	70.24		8	44.42		8	30.99		8	-7.85		8	-5.76		8	10.55		8	13.14		8	8.92		8	15.95		8	69.89		8	59.58
9	74.33		9	1.76		9	112.94		9	86.63		9	29.06		9	31.72		9	0.57		9	-16.45		9	17.56		9	11.52		9	16.26		9	31.37		9	72.45		9	57.7			Brown-Forsythe test
10	73.01		10	17.14		10	60.36		10	101.81		10	39.6		10	20.13		10	0		10	13.29		10	8.22		10	11.98		10	-9.47		10	18.57		10	70.53		10	51.75			F (DFn, DFd)	2,285 (5, 211)
11	85.27		11	10.06		11	81.53		11	32.48		11	30.31		11	36.39		11	0.19		11	7.76		11	6.57		11	12.25		11	-21.8		11	22.29		11	52.92		11	56.17			P value	0.0475
12	42.23		12	12.98		12	90		12	41.91		12	37.22		12	32.28		12	-9.14		12	-7.49		12	7.45		12	-25.06		12	25.16		12	19.37		12	66.92		12	65.64			P value summary	*
13	74.06		13	5.71		13	92.6		13	64.65		13	12.93		13	45.4		13	4.19		13	4.4		13	-11.71		13	4.99		13	21.73		13	21.26		13	71.81		13	50.06			Are SDs significantly different (P < 0.05)?	Yes
14	69.89		14	29.22		14	101.85		14	92.34		14	24.88		14	58.75		14	2.78		14	1.85		14	9.19		14	9.44		14	45		14	33.86		14	64.13		14	63.83
15	83.62		15	3.76		15	71.36		15	59.49		15	20.18		15	43.2		15	13.89		15	-16.41		15	27.74		15	4.58		15	4.75		15	21.88		15	65.26		15	46.86			Bartlett's test
16	84.27		16	-11.83		16	72.14		16	67.76		16	35.63		16	42.92		16	-14.18		16	-12.05		16	8.46		16	4.04		16	36.87		16	39.84		16	78.91		16	56.7			Bartlett's statistic (corrected)	13.24
17	43.18		17	-21.84		17	74.45		17	90.94		17	20.05		17	12.63		17	25.66		17	-12.11		17	6.13		17	9.4		17	19.12		17	38.1		17	62.92		17	60.66			P value	0.0213
18	60.04		18	-3.99		18	66.41		18	67.97		18	18.44		18	11.91		18	-23.53		18	11.43		18	-14.6		18	4.33		18	-23.88		18	16.57		18	69.34		18	54.21			P value summary	*
19	63.48		19	-8.49		19	66.14		19	71.28		19	37.11		19	43.15		19	5.38		19	18.97		19	13.64		19	7.24		19	-10.78		19	9.27		19	61.41		19	53.37			Are SDs significantly different (P < 0.05)?	Yes
20	42.27		20	13.97		20	55.83		20	52.13		20	19.9		20	23.33		20	3.09		20	6.8		20	2.36		20	-4.3		20	24.62		20	24.61		20	61.99		20	52.82
21	66.13		21	25.78		21	64.16		21	95.52		21	28.32		21	36.87		21	23.21		21	-13.44		21	13.59		21	5.95		21	2.36		21	-8.13		21	53.33		21	68.83			ANOVA table	SS	DF	MS	F (DFn, DFd)	P value
22	65.71		22	-9.45		22	45.72		22	86.44		22	33.88		22	25.76		22	7.05		22	-10.52		22	23.83		22	21.78		22	23.3		22	13.93		22	70.36		22	64.71			Treatment (between columns)	155934	5	31187	F (5, 211) = 141,2	P<0,0001
23	74.98		23	13.74		23	65.38		23	89.15		23	27.86		23	20.56		23	-8.3		23	2.44		23	-11.64		23	13.98		23	14.91		23	4.33		23	63.8		23	52.14			Residual (within columns)	46591	211	220.8
24	58.09		24	-14.09		24	53.83		24	74.82		24	58.61		24	44.27		24	2.54		24	7.51		24	12.57		24	3.07		24	-21.64		24	-21.43		24	57.8		24	66.9			Total	202525	216
25	71.65		25	18.65		25	61.98		25	74.13		25	46.35		25	29.03		25	8.57		25	-10.31		25	0.66		25	26.61		25	7.13		25	-10.52		25	51.71		25	43.52
26	49.75		26	-13.67		26	65.02		26	35.34		26	30.96		26	41.95		26	4.82		26	-8.05		26	6.53		26	-12.81		26	28.26		26	18.39		26	59.73		26	46.55			Data summary
27	45.12		27	9.69		27	56.89		27	61.27		27	47.46		27	35.41		27	-11.04		27	7.38		27	12.92		27	15.8		27	12.35		27	8.37		27	70.01		27	75.53			Number of treatments (columns)	6
28	56.49		28	8.01		28	90		28	58.74		28	46.94		28	39.71		28	12.77		28	8.4		28	10.36		28	9.35		28	20.51		28	31.8		28	65.88		28	77.28			Number of values (total)	217
29	71.5		29	4.41		29	69.42		29	68.45		29	42.51		29	42.72		29	2.2		29	15.95		29	14.79		29	19.44		29	0.06		29	21.35		29	61.05		29	65.75
30	64.63		30	0		30	78.42		30	66.5		30	30.06		30	43.07		30	18.41		30	-13.92		30	9.41		30	7.44		30	20.7		30	-32.31		30	59.59		30	76.91
31	52.04		31	-21.63		31	91.68		31	66.23		31	47.58		31	43.44		31	-4.29		31	6.38								31	7.87		31	13.09		31	54.25
32	85.9		32	5.83		32	72.59		32	91.05		32	23.6		32	50.3		32	0		32	-8.8								32	20.14		32	17.85		32	64.62
33	84.44		33	10.86		33	73.16		33	81.11		33	25.05					33	-11.8		33	11.12								33	17.35		33	19.99		33	74.46
34	58.5		34	8.21		34	95.96					34	30.04								34	5.24								34	7.69		34	15.73		34	57.38
35	56.17		35	17.49		35	94.67														35	-2.42											35	22.01		35	56.31						Number of families	1
36	61.07		36	-28.99		36	63.99																										36	-15.16									Number of comparisons per family	15
37	78.82		37	1		37	59.62																										37	18.1									Alpha	0.05
38	71.57		38	10.75																													38	26.34
39	65.34		39	-10.44																													39	31.62									Tukey's multiple comparisons test	Mean Diff,	95,00% CI of diff,	Below threshold?	Summary	Adjusted P Value
40	68.22		40	-25.77																													40	38.88									Col-0 vs. nph3-7	63.17	53,67 to 72,67	Yes	****	<0,0001	A-B
			41	10.86																																							Col-0 vs. GFP:NPH3 nph3-7 #8	-8.639	-18,39 to 1,109	No	ns	0.1149	A-C
																																											Col-0 vs. GFP:NPH3 nph3-7 #17	-4.865	-14,92 to 5,185	No	ns	0.7317	A-D
																																											Col-0 vs. GFP:NPH3-S744A nph3-7 #19	35.06	25,09 to 45,03	Yes	****	<0,0001	A-E
mean	67.32		mean	4.15		mean	75.96		mean	72.19		mean	32.26		mean	34.73		mean	2.96		mean	-0.39		mean	7.02		mean	6.65		mean	9.75		mean	16.08		mean	61.86		mean	58.98			Col-0 vs. GFP:NPH3-S744A nph3-7 #28	32.59	22,46 to 42,73	Yes	****	<0,0001	A-F
STD	12.86		STD	16.28		STD	15.87		STD	18.41		STD	11.68		STD	11.14		STD	11.29		STD	10.66		STD	10.08		STD	10.9		STD	15.96		STD	15.64		STD	7.89		STD	8.65			nph3-7 vs. GFP:NPH3 nph3-7 #8	-71.81	-81,50 to -62,12	Yes	****	<0,0001	B-C
																																											nph3-7 vs. GFP:NPH3 nph3-7 #17	-68.03	-78,03 to -58,04	Yes	****	<0,0001	B-D
																																											nph3-7 vs. GFP:NPH3-S744A nph3-7 #19	-28.11	-38,02 to -18,20	Yes	****	<0,0001	B-E
																																											nph3-7 vs. GFP:NPH3-S744A nph3-7 #28	-30.57	-40,65 to -20,49	Yes	****	<0,0001	B-F
																																											GFP:NPH3 nph3-7 #8 vs. GFP:NPH3 nph3-7 #17	3.774	-6,459 to 14,01	No	ns	0.8963	C-D
																																											GFP:NPH3 nph3-7 #8 vs. GFP:NPH3-S744A nph3-7 #19	43.7	33,54 to 53,85	Yes	****	<0,0001	C-E
																																											GFP:NPH3 nph3-7 #8 vs. GFP:NPH3-S744A nph3-7 #28	41.23	30,92 to 51,55	Yes	****	<0,0001	C-F
																																											GFP:NPH3 nph3-7 #17 vs. GFP:NPH3-S744A nph3-7 #19	39.92	29,48 to 50,37	Yes	****	<0,0001	D-E
																																											GFP:NPH3 nph3-7 #17 vs. GFP:NPH3-S744A nph3-7 #28	37.46	26,86 to 48,06	Yes	****	<0,0001	D-F
																																											GFP:NPH3-S744A nph3-7 #19 vs. GFP:NPH3-S744A nph3-7 #28	-2.462	-12,99 to 8,064	No	ns	0.9848	E-F
																																											Test details	Mean 1	Mean 2	Mean Diff,	SE of diff,	n1	n2
																																											Col-0 vs. nph3-7	67.32	4.153	63.17	3.302	40	41
																																											Col-0 vs. GFP:NPH3 nph3-7 #8	67.32	75.96	-8.639	3.389	40	37
																																											Col-0 vs. GFP:NPH3 nph3-7 #17	67.32	72.19	-4.865	3.494	40	33
																																											Col-0 vs. GFP:NPH3-S744A nph3-7 #19	67.32	32.26	35.06	3.466	40	34
																																											Col-0 vs. GFP:NPH3-S744A nph3-7 #28	67.32	34.73	32.59	3.524	40	32
																																											nph3-7 vs. GFP:NPH3 nph3-7 #8	4.153	75.96	-71.81	3.369	41	37
																																											nph3-7 vs. GFP:NPH3 nph3-7 #17	4.153	72.19	-68.03	3.475	41	33
																																											nph3-7 vs. GFP:NPH3-S744A nph3-7 #19	4.153	32.26	-28.11	3.447	41	34
																																											nph3-7 vs. GFP:NPH3-S744A nph3-7 #28	4.153	34.73	-30.57	3.505	41	32
																																											GFP:NPH3 nph3-7 #8 vs. GFP:NPH3 nph3-7 #17	75.96	72.19	3.774	3.558	37	33
																																											GFP:NPH3 nph3-7 #8 vs. GFP:NPH3-S744A nph3-7 #19	75.96	32.26	43.7	3.53	37	34
																																											GFP:NPH3 nph3-7 #8 vs. GFP:NPH3-S744A nph3-7 #28	75.96	34.73	41.23	3.587	37	32
																																											GFP:NPH3 nph3-7 #17 vs. GFP:NPH3-S744A nph3-7 #19	72.19	32.26	39.92	3.631	33	34
																																											GFP:NPH3 nph3-7 #17 vs. GFP:NPH3-S744A nph3-7 #28	72.19	34.73	37.46	3.687	33	32
																																											GFP:NPH3-S744A nph3-7 #19 vs. GFP:NPH3-S744A nph3-7 #28	32.26	34.73	-2.462	3.66	34	32
																																											Figure 7a -One-Way ANOVA with post-hoc Tukey Multiple Comparison Test
																																											Table Analyzed	35S-GFP-NPH3 Fig7 Rep1
																																											Data sets analyzed	A-J
																																											ANOVA summary
																																											F	163.9
																																											P value	<0,0001
																																											P value summary	****
																																											Significant diff. among means (P < 0.05)?	Yes
																																											R squared	0.8135
																																											Brown-Forsythe test
																																											F (DFn, DFd)	2,462 (9, 338)
																																											P value	0.0099
																																											P value summary	**
																																											Are SDs significantly different (P < 0.05)?	Yes
																																											Bartlett's test
																																											Bartlett's statistic (corrected)	37.76
																																											P value	<0,0001
																																											P value summary	****
																																											Are SDs significantly different (P < 0.05)?	Yes
																																											ANOVA table	SS	DF	MS	F (DFn, DFd)	P value
																																											Treatment (between columns)	240593	9	26733	F (9, 338) = 163,9	P<0,0001
																																											Residual (within columns)	55144	338	163.1
																																											Total	295737	347
																																											Data summary
																																											Number of treatments (columns)	10
																																											Number of values (total)	348
																																											Number of families	1
																																											Number of comparisons per family	45
																																											Alpha	0.05
																																											Tukey's multiple comparisons test	Mean Diff,	95,00% CI of diff,	Below threshold?	Summary	Adjusted P Value
																																											Col-0 vs. nph3-7	63.17	54,13 to 72,21	Yes	****	<0,0001	A-B
																																											Col-0 vs. GFP:NPH3-4K/A #1	64.37	54,80 to 73,93	Yes	****	<0,0001	A-C
																																											Col-0 vs. GFP:NPH3-4K/A#19	67.71	58,29 to 77,13	Yes	****	<0,0001	A-D
																																											Col-0 vs. GFP:NPH3ΔC51 #16	60.3	50,48 to 70,13	Yes	****	<0,0001	A-E
																																											Col-0 vs. GFP:NPH3ΔC51 #23	60.67	50,84 to 70,49	Yes	****	<0,0001	A-F
																																											Col-0 vs. GFP:NPH3ΔC28 #6	57.57	48,08 to 67,06	Yes	****	<0,0001	A-G
																																											Col-0 vs. GFP:NPH3ΔC28 #10	51.24	42,14 to 60,34	Yes	****	<0,0001	A-H
																																											Col-0 vs. GFP:NPH3ΔN54#15	5.463	-3,953 to 14,88	No	ns	0.704	A-I
																																											Col-0 vs. GFP:NPH3ΔN54 #22	8.341	-1,485 to 18,17	No	ns	0.1764	A-J
																																											nph3-7 vs. GFP:NPH3-4K/A #1	1.199	-8,315 to 10,71	No	ns	>0,9999	B-C
																																											nph3-7 vs. GFP:NPH3-4K/A#19	4.543	-4,819 to 13,91	No	ns	0.8727	B-D
																																											nph3-7 vs. GFP:NPH3ΔC51 #16	-2.866	-12,64 to 6,908	No	ns	0.9953	B-E
																																											nph3-7 vs. GFP:NPH3ΔC51 #23	-2.499	-12,27 to 7,275	No	ns	0.9983	B-F
																																											nph3-7 vs. GFP:NPH3ΔC28 #6	-5.596	-15,03 to 3,841	No	ns	0.6768	B-G
																																											nph3-7 vs. GFP:NPH3ΔC28 #10	-11.93	-20,97 to -2,885	Yes	**	0.0014	B-H
																																											nph3-7 vs. GFP:NPH3ΔN54#15	-57.7	-67,07 to -48,34	Yes	****	<0,0001	B-I
																																											nph3-7 vs. GFP:NPH3ΔN54 #22	-54.83	-64,60 to -45,05	Yes	****	<0,0001	B-J
																																											GFP:NPH3-4K/A #1 vs. GFP:NPH3-4K/A#19	3.344	-6,527 to 13,22	No	ns	0.9864	C-D
																																											GFP:NPH3-4K/A #1 vs. GFP:NPH3ΔC51 #16	-4.064	-14,33 to 6,198	No	ns	0.9613	C-E
																																											GFP:NPH3-4K/A #1 vs. GFP:NPH3ΔC51 #23	-3.698	-13,96 to 6,565	No	ns	0.9792	C-F
																																											GFP:NPH3-4K/A #1 vs. GFP:NPH3ΔC28 #6	-6.794	-16,74 to 3,147	No	ns	0.4749	C-G
																																											GFP:NPH3-4K/A #1 vs. GFP:NPH3ΔC28 #10	-13.13	-22,69 to -3,558	Yes	***	0.0007	C-H
																																											GFP:NPH3-4K/A #1 vs. GFP:NPH3ΔN54#15	-58.9	-68,77 to -49,03	Yes	****	<0,0001	C-I
																																											GFP:NPH3-4K/A #1 vs. GFP:NPH3ΔN54 #22	-56.03	-66,29 to -45,76	Yes	****	<0,0001	C-J
																																											GFP:NPH3-4K/A#19 vs. GFP:NPH3ΔC51 #16	-7.409	-17,53 to 2,713	No	ns	0.3716	D-E
																																											GFP:NPH3-4K/A#19 vs. GFP:NPH3ΔC51 #23	-7.042	-17,16 to 3,080	No	ns	0.4479	D-F
																																											GFP:NPH3-4K/A#19 vs. GFP:NPH3ΔC28 #6	-10.14	-19,93 to -0,3424	Yes	*	0.0358	D-G
																																											GFP:NPH3-4K/A#19 vs. GFP:NPH3ΔC28 #10	-16.47	-25,89 to -7,053	Yes	****	<0,0001	D-H
																																											GFP:NPH3-4K/A#19 vs. GFP:NPH3ΔN54#15	-62.25	-71,97 to -52,52	Yes	****	<0,0001	D-I
																																											GFP:NPH3-4K/A#19 vs. GFP:NPH3ΔN54 #22	-59.37	-69,49 to -49,25	Yes	****	<0,0001	D-J
																																											GFP:NPH3ΔC51 #16 vs. GFP:NPH3ΔC51 #23	0.3667	-10,14 to 10,87	No	ns	>0,9999	E-F
																																											GFP:NPH3ΔC51 #16 vs. GFP:NPH3ΔC28 #6	-2.73	-12,92 to 7,461	No	ns	0.9976	E-G
																																											GFP:NPH3ΔC51 #16 vs. GFP:NPH3ΔC28 #10	-9.061	-18,89 to 0,7651	No	ns	0.0996	E-H
																																											GFP:NPH3ΔC51 #16 vs. GFP:NPH3ΔN54#15	-54.84	-64,96 to -44,72	Yes	****	<0,0001	E-I
																																											GFP:NPH3ΔC51 #16 vs. GFP:NPH3ΔN54 #22	-51.96	-62,46 to -41,46	Yes	****	<0,0001	E-J
																																											GFP:NPH3ΔC51 #23 vs. GFP:NPH3ΔC28 #6	-3.097	-13,29 to 7,094	No	ns	0.9938	F-G
																																											GFP:NPH3ΔC51 #23 vs. GFP:NPH3ΔC28 #10	-9.427	-19,25 to 0,3984	No	ns	0.0723	F-H
																																											GFP:NPH3ΔC51 #23 vs. GFP:NPH3ΔN54#15	-55.21	-65,33 to -45,08	Yes	****	<0,0001	F-I
																																											GFP:NPH3ΔC51 #23 vs. GFP:NPH3ΔN54 #22	-52.33	-62,83 to -41,82	Yes	****	<0,0001	F-J
																																											GFP:NPH3ΔC28 #6 vs. GFP:NPH3ΔC28 #10	-6.331	-15,82 to 3,159	No	ns	0.5113	G-H
																																											GFP:NPH3ΔC28 #6 vs. GFP:NPH3ΔN54#15	-52.11	-61,90 to -42,31	Yes	****	<0,0001	G-I
																																											GFP:NPH3ΔC28 #6 vs. GFP:NPH3ΔN54 #22	-49.23	-59,42 to -39,04	Yes	****	<0,0001	G-J
																																											GFP:NPH3ΔC28 #10 vs. GFP:NPH3ΔN54#15	-45.78	-55,19 to -36,36	Yes	****	<0,0001	H-I
																																											GFP:NPH3ΔC28 #10 vs. GFP:NPH3ΔN54 #22	-42.9	-52,73 to -33,07	Yes	****	<0,0001	H-J
																																											GFP:NPH3ΔN54#15 vs. GFP:NPH3ΔN54 #22	2.878	-7,244 to 13,00	No	ns	0.9962	I-J
																																											Test details	Mean 1	Mean 2	Mean Diff,	SE of diff,	n1	n2
																																											Col-0 vs. nph3-7	67.32	4.153	63.17	2.839	40	41
																																											Col-0 vs. GFP:NPH3-4K/A #1	67.32	2.954	64.37	3.004	40	33
																																											Col-0 vs. GFP:NPH3-4K/A#19	67.32	-0.39	67.71	2.956	40	35
																																											Col-0 vs. GFP:NPH3ΔC51 #16	67.32	7.019	60.3	3.085	40	30
																																											Col-0 vs. GFP:NPH3ΔC51 #23	67.32	6.652	60.67	3.085	40	30
																																											Col-0 vs. GFP:NPH3ΔC28 #6	67.32	9.749	57.57	2.979	40	34
																																											Col-0 vs. GFP:NPH3ΔC28 #10	67.32	16.08	51.24	2.856	40	40
																																											Col-0 vs. GFP:NPH3ΔN54#15	67.32	61.86	5.463	2.956	40	35
																																											Col-0 vs. GFP:NPH3ΔN54 #22	67.32	58.98	8.341	3.085	40	30
																																											nph3-7 vs. GFP:NPH3-4K/A #1	4.153	2.954	1.199	2.987	41	33
																																											nph3-7 vs. GFP:NPH3-4K/A#19	4.153	-0.39	4.543	2.939	41	35
																																											nph3-7 vs. GFP:NPH3ΔC51 #16	4.153	7.019	-2.866	3.069	41	30
																																											nph3-7 vs. GFP:NPH3ΔC51 #23	4.153	6.652	-2.499	3.069	41	30
																																											nph3-7 vs. GFP:NPH3ΔC28 #6	4.153	9.749	-5.596	2.963	41	34
																																											nph3-7 vs. GFP:NPH3ΔC28 #10	4.153	16.08	-11.93	2.839	41	40
																																											nph3-7 vs. GFP:NPH3ΔN54#15	4.153	61.86	-57.7	2.939	41	35
																																											nph3-7 vs. GFP:NPH3ΔN54 #22	4.153	58.98	-54.83	3.069	41	30
																																											GFP:NPH3-4K/A #1 vs. GFP:NPH3-4K/A#19	2.954	-0.39	3.344	3.099	33	35
																																											GFP:NPH3-4K/A #1 vs. GFP:NPH3ΔC51 #16	2.954	7.019	-4.064	3.222	33	30
																																											GFP:NPH3-4K/A #1 vs. GFP:NPH3ΔC51 #23	2.954	6.652	-3.698	3.222	33	30
																																											GFP:NPH3-4K/A #1 vs. GFP:NPH3ΔC28 #6	2.954	9.749	-6.794	3.121	33	34
																																											GFP:NPH3-4K/A #1 vs. GFP:NPH3ΔC28 #10	2.954	16.08	-13.13	3.004	33	40
																																											GFP:NPH3-4K/A #1 vs. GFP:NPH3ΔN54#15	2.954	61.86	-58.9	3.099	33	35
																																											GFP:NPH3-4K/A #1 vs. GFP:NPH3ΔN54 #22	2.954	58.98	-56.03	3.222	33	30
																																											GFP:NPH3-4K/A#19 vs. GFP:NPH3ΔC51 #16	-0.39	7.019	-7.409	3.178	35	30
																																											GFP:NPH3-4K/A#19 vs. GFP:NPH3ΔC51 #23	-0.39	6.652	-7.042	3.178	35	30
																																											GFP:NPH3-4K/A#19 vs. GFP:NPH3ΔC28 #6	-0.39	9.749	-10.14	3.076	35	34
																																											GFP:NPH3-4K/A#19 vs. GFP:NPH3ΔC28 #10	-0.39	16.08	-16.47	2.956	35	40
																																											GFP:NPH3-4K/A#19 vs. GFP:NPH3ΔN54#15	-0.39	61.86	-62.25	3.053	35	35
																																											GFP:NPH3-4K/A#19 vs. GFP:NPH3ΔN54 #22	-0.39	58.98	-59.37	3.178	35	30
																																											GFP:NPH3ΔC51 #16 vs. GFP:NPH3ΔC51 #23	7.019	6.652	0.3667	3.298	30	30
																																											GFP:NPH3ΔC51 #16 vs. GFP:NPH3ΔC28 #6	7.019	9.749	-2.73	3.199	30	34
																																											GFP:NPH3ΔC51 #16 vs. GFP:NPH3ΔC28 #10	7.019	16.08	-9.061	3.085	30	40
																																											GFP:NPH3ΔC51 #16 vs. GFP:NPH3ΔN54#15	7.019	61.86	-54.84	3.178	30	35
																																											GFP:NPH3ΔC51 #16 vs. GFP:NPH3ΔN54 #22	7.019	58.98	-51.96	3.298	30	30
																																											GFP:NPH3ΔC51 #23 vs. GFP:NPH3ΔC28 #6	6.652	9.749	-3.097	3.199	30	34
																																											GFP:NPH3ΔC51 #23 vs. GFP:NPH3ΔC28 #10	6.652	16.08	-9.427	3.085	30	40
																																											GFP:NPH3ΔC51 #23 vs. GFP:NPH3ΔN54#15	6.652	61.86	-55.21	3.178	30	35
																																											GFP:NPH3ΔC51 #23 vs. GFP:NPH3ΔN54 #22	6.652	58.98	-52.33	3.298	30	30
																																											GFP:NPH3ΔC28 #6 vs. GFP:NPH3ΔC28 #10	9.749	16.08	-6.331	2.979	34	40
																																											GFP:NPH3ΔC28 #6 vs. GFP:NPH3ΔN54#15	9.749	61.86	-52.11	3.076	34	35
																																											GFP:NPH3ΔC28 #6 vs. GFP:NPH3ΔN54 #22	9.749	58.98	-49.23	3.199	34	30
																																											GFP:NPH3ΔC28 #10 vs. GFP:NPH3ΔN54#15	16.08	61.86	-45.78	2.956	40	35
																																											GFP:NPH3ΔC28 #10 vs. GFP:NPH3ΔN54 #22	16.08	58.98	-42.9	3.085	40	30
																																											GFP:NPH3ΔN54#15 vs. GFP:NPH3ΔN54 #22	61.86	58.98	2.878	3.178	35	30
[truncated: 2 more columns]

[truncated: 5 more sheets: phototropism II 35S nph3-7, phototropsim III 35S nph3-7, phototropsim IV pNPH3 nph3-7, phototropism V pNPH3 nph3-7, phototropsim VI pNPH3 nph3-7]
